# Supplementary material for: Artificial Intelligence for Drug Safety Across the Lifecycle and Decision Type: A Scoping Review
Source: Pharmaceuticals (Basel). 2026 Feb 19;19(2):334. doi: 10.3390/ph19020334 (PMC12944314; doi:10.3390/ph19020334)
Supplement: Supplementary file 1 [file pharmaceuticals-19-00334-s001.zip]

Archive with 1 entries (1 files):
- pharmaceuticals-4139154-supplementary.pdf
